# Supplementary material for: 2,2′-(2,6-Pyridinedi­yl)diquinoline
Source: Acta Crystallogr Sect E Struct Rep Online. 2010 Feb 20;66(Pt 3):o666. doi: 10.1107/S1600536810006033 (PMC2983720; doi:10.1107/S1600536810006033)
Supplement: Supplementary file 1 [file e-66-0o666-sup1.cif]

##############################################################################
###                                                                        ###
###        Electronic paper (Acta Crystallographica Section E)             ###
###                                                                        ###
##############################################################################
#                                                                            #
# This CIF contains the data in a paper accepted for publication in Acta     #
# Crystallographica Section E. It conforms to the requirements of Notes      #
# for Authors for Section E, and has been peer reviewed under the auspices   #
# of the IUCr Commission on Journals.                                        #
#                                                                            #
# Full details of the Crystallographic Information File format               #
# are given in the paper "The Crystallographic Information File (CIF):       #
# a New Standard Archive File for Crystallography" by S. R. Hall, F. H.      #
# Allen and I. D. Brown [Acta Cryst. (1991), A47, 655-685].                  #
#                                                                            #
# The current version of the core CIF dictionary is obtainable from          #
# ftp://ftp.iucr.org/pub/cif_core.dic. The current version number is 2.4.    #
#                                                                            #
# Software is freely available for graphical display of the structure(s) in  #
# this CIF.  For information consult the CIF home page http://www.iucr.org/  #
# cif/home.html                                                              #
#                                                                            #
# This file may be used for bona fide research purposes within the           #
# scientific community so long as proper attribution is given to the journal # 
# article from which it was obtained.                                        #
#                                                                            #
##############################################################################
                                             
data_I
_audit_creation_method     SHELXTL-Plus
_chemical_name_systematic
;
2,2'-(2,6-Pyridinediyl)diquinoline
;
_chemical_name_common     ?
_chemical_formula_moiety     'C23 H15 N3'
_chemical_formula_sum     'C23 H15 N3'
_chemical_formula_iupac     'C23 H15 N3'
_chemical_formula_weight     333.38
_chemical_melting_point     ?
_chemical_melting_point_gt     495
_chemical_melting_point_lt     497
_symmetry_cell_setting     orthorhombic
_symmetry_space_group_name_H-M     'P n m a'
_symmetry_space_group_name_Hall     '-P 2ac 2n'
loop_
    _symmetry_equiv_pos_as_xyz
    'x, y, z'
    '-x+1/2, -y, z+1/2'
    '-x, y+1/2, -z'
    'x+1/2, -y+1/2, -z+1/2'
    '-x, -y, -z'
    'x-1/2, y, -z-1/2'
    'x, -y-1/2, z'
    '-x-1/2, y-1/2, z-1/2'
_cell_length_a     11.960(2)
_cell_length_b     34.509(6)
_cell_length_c     3.9509(5)
_cell_angle_alpha     90.00
_cell_angle_beta     90.00
_cell_angle_gamma     90.00
_cell_volume     1630.7(5)
_cell_formula_units_Z     4
_cell_measurement_reflns_used     100
_cell_measurement_theta_min     5.46
_cell_measurement_theta_max     11.72
_cell_measurement_temperature     298.0(10)
_cell_measurement_pressure     101.0(10)
_exptl_crystal_description     Plate
_exptl_crystal_colour     Orange
_exptl_crystal_size_max     0.40
_exptl_crystal_size_mid     0.20
_exptl_crystal_size_min     0.10
_exptl_crystal_density_diffrn     1.358
_exptl_crystal_density_meas     ?
_exptl_crystal_density_method     'not measured'
_exptl_crystal_F_000     696
_exptl_absorpt_coefficient_mu     0.082
_exptl_absorpt_correction_type     none
_exptl_absorpt_process_details     ?
_exptl_absorpt_correction_T_min     ?
_exptl_absorpt_correction_T_max     ?
_exptl_special_details
;
;
_diffrn_ambient_temperature     298.0(10)
_diffrn_radiation_type     MoK\a
_diffrn_radiation_wavelength     0.71073
_diffrn_radiation_source     X-ray
_diffrn_radiation_monochromator     graphite
_diffrn_measurement_device_type     'Siemens P4'
_diffrn_measurement_method     '\w scans'
_diffrn_detector_area_resol_mean     ?
_diffrn_reflns_number     5603
_diffrn_reflns_av_R_equivalents     0.0310
_diffrn_reflns_av_sigmaI/netI     0.0228
_diffrn_reflns_theta_min     2.36
_diffrn_reflns_theta_max     25.07
_diffrn_reflns_theta_full     25.07
_diffrn_measured_fraction_theta_max     0.999
_diffrn_measured_fraction_theta_full     0.999
_diffrn_reflns_limit_h_min     -14
_diffrn_reflns_limit_h_max     14
_diffrn_reflns_limit_k_min     -41
_diffrn_reflns_limit_k_max     41
_diffrn_reflns_limit_l_min     -4
_diffrn_reflns_limit_l_max     4
_diffrn_standards_number     2
_diffrn_standards_interval_count     48
_diffrn_standards_interval_time     ?
_diffrn_standards_decay_%     1
loop_
    _diffrn_standard_refln_index_h
    _diffrn_standard_refln_index_k
    _diffrn_standard_refln_index_l
    -1 2 0
    -1 2 3
_refine_special_details
;
;
_reflns_number_total     1469
_reflns_number_gt     1032
_reflns_threshold_expression     I>2\s(I)
_refine_ls_structure_factor_coef     Fsqd
_refine_ls_matrix_type     full
_refine_ls_R_factor_all     0.0612
_refine_ls_R_factor_gt     0.0409
_refine_ls_wR_factor_gt     0.1019
_refine_ls_wR_factor_ref     0.1178
_refine_ls_goodness_of_fit_ref     1.015
_refine_ls_restrained_S_all     1.015
_refine_ls_number_reflns     1469
_refine_ls_number_parameters     122
_refine_ls_number_restraints     0
_refine_ls_number_constraints     0
_refine_ls_hydrogen_treatment     constr
_refine_ls_weighting_scheme     calc
_refine_ls_weighting_details
         'calc w=1/[\s^2^(Fo^2^)+(0.0614P)^2^+0.1644P] where P=(Fo^2^+2Fc^2^)/3'
_atom_sites_solution_hydrogens     geom
_atom_sites_solution_primary     direct
_atom_sites_solution_secondary     difmap
_refine_ls_shift/su_max     0.000
_refine_ls_shift/su_mean     0.000
_refine_diff_density_max     0.159
_refine_diff_density_min     -0.113
_refine_ls_extinction_method     SHELXTL-Plus
_refine_ls_extinction_coef     0.0069(16)
_refine_ls_extinction_expression
                                  'Fc^*^=kFc[1+0.001xFc^2^\l^3^/sin(2\q)]^-1/4^'
loop_
    _atom_type_symbol
    _atom_type_description
    _atom_type_scat_dispersion_real
    _atom_type_scat_dispersion_imag
    _atom_type_scat_source
    'C' 'C' 0.0033 0.0016
                         'International Tables Vol C Tables 4.2.6.8 and 6.1.1.4'
    'H' 'H' 0.0000 0.0000
                         'International Tables Vol C Tables 4.2.6.8 and 6.1.1.4'
    'N' 'N' 0.0061 0.0033
                         'International Tables Vol C Tables 4.2.6.8 and 6.1.1.4'
_computing_data_collection     'XSCANS (Siemens, 1996)'
_computing_cell_refinement     'XSCANS (Siemens, 1996)'
_computing_data_reduction     'XSCANS (Siemens, 1996)'
_computing_structure_solution     'SHELXTL-Plus (Sheldrick, 2008)'
_computing_structure_refinement     'SHELXTL-Plus (Sheldrick, 2008)'
_computing_molecular_graphics
;
SHELXTL-Plus (Sheldrick, 2008) and <i>Mercury</i> (Macrae <i>et al.</i>,
 2008)
;
_computing_publication_material     'SHELXTL-Plus (Sheldrick, 2008)'
loop_
    _atom_site_type_symbol
    _atom_site_label
    _atom_site_fract_x
    _atom_site_fract_y
    _atom_site_fract_z
    _atom_site_U_iso_or_equiv
    _atom_site_adp_type
    _atom_site_calc_flag
    _atom_site_refinement_flags
    _atom_site_occupancy
    _atom_site_disorder_assembly
    _atom_site_disorder_group
    N N1 0.05056(13) 0.2500 0.0324(4) 0.0465(5) Uani d S 1 . .
    C C1 -0.15745(18) 0.2500 -0.2714(6) 0.0572(6) Uani d S 1 . .
    H H1A -0.2280 0.2500 -0.3703 0.069 Uiso calc SR 1 . .
    C C2 -0.10509(12) 0.28415(5) -0.1980(4) 0.0539(4) Uani d . 1 . .
    H H2A -0.1388 0.3077 -0.2506 0.065 Uiso calc R 1 . .
    C C3 -0.00108(11) 0.28327(4) -0.0443(4) 0.0465(4) Uani d . 1 . .
    C C4 0.05844(12) 0.32017(4) 0.0278(4) 0.0468(4) Uani d . 1 . .
    N N5 0.00977(10) 0.35190(4) -0.0808(3) 0.0522(4) Uani d . 1 . .
    C C6 0.06408(13) 0.38627(4) -0.0411(4) 0.0522(4) Uani d . 1 . .
    C C7 0.01369(16) 0.42018(5) -0.1667(5) 0.0667(5) Uani d . 1 . .
    H H7A -0.0563 0.4188 -0.2686 0.080 Uiso calc R 1 . .
    C C8 0.06583(19) 0.45476(5) -0.1410(5) 0.0752(6) Uani d . 1 . .
    H H8A 0.0319 0.4769 -0.2279 0.090 Uiso calc R 1 . .
    C C9 0.17008(19) 0.45757(5) 0.0147(5) 0.0762(6) Uani d . 1 . .
    H H9A 0.2049 0.4816 0.0326 0.091 Uiso calc R 1 . .
    C C10 0.22110(16) 0.42554(5) 0.1402(5) 0.0660(5) Uani d . 1 . .
    H H10A 0.2907 0.4278 0.2437 0.079 Uiso calc R 1 . .
    C C11 0.16971(13) 0.38897(4) 0.1153(4) 0.0528(4) Uani d . 1 . .
    C C12 0.21698(13) 0.35438(4) 0.2379(4) 0.0555(4) Uani d . 1 . .
    H H12A 0.2859 0.3549 0.3468 0.067 Uiso calc R 1 . .
    C C13 0.16215(12) 0.32044(4) 0.1973(4) 0.0511(4) Uani d . 1 . .
    H H13A 0.1925 0.2975 0.2804 0.061 Uiso calc R 1 . .
loop_
    _atom_site_aniso_label
    _atom_site_aniso_U_11
    _atom_site_aniso_U_22
    _atom_site_aniso_U_33
    _atom_site_aniso_U_12
    _atom_site_aniso_U_13
    _atom_site_aniso_U_23
    N1 0.0355(9) 0.0555(11) 0.0484(10) 0.000 0.0022(8) 0.000
    C1 0.0364(11) 0.0734(16) 0.0619(14) 0.000 -0.0071(11) 0.000
    C2 0.0404(8) 0.0637(10) 0.0576(10) 0.0072(7) -0.0014(7) -0.0021(8)
    C3 0.0361(7) 0.0586(9) 0.0448(8) 0.0043(7) 0.0045(6) -0.0018(7)
    C4 0.0395(8) 0.0554(9) 0.0456(8) 0.0054(7) 0.0048(7) -0.0030(7)
    N5 0.0442(7) 0.0569(8) 0.0555(8) 0.0078(6) 0.0016(6) -0.0002(7)
    C6 0.0506(9) 0.0563(10) 0.0498(9) 0.0089(8) 0.0066(7) -0.0027(8)
    C7 0.0688(11) 0.0654(11) 0.0659(11) 0.0147(9) 0.0013(9) 0.0016(9)
    C8 0.0985(16) 0.0599(12) 0.0672(12) 0.0145(11) 0.0066(12) 0.0053(10)
    C9 0.0981(16) 0.0617(11) 0.0687(13) -0.0086(11) 0.0121(11) -0.0025(10)
    C10 0.0672(11) 0.0673(11) 0.0635(11) -0.0064(10) 0.0044(9) -0.0083(9)
    C11 0.0522(9) 0.0561(10) 0.0501(9) 0.0020(7) 0.0060(8) -0.0062(8)
    C12 0.0443(8) 0.0648(11) 0.0575(10) 0.0031(8) -0.0032(7) -0.0078(8)
    C13 0.0426(8) 0.0545(9) 0.0561(9) 0.0077(7) -0.0033(7) -0.0043(7)
_geom_special_details
;
;
loop_
    _geom_bond_atom_site_label_1
    _geom_bond_atom_site_label_2
    _geom_bond_site_symmetry_2
    _geom_bond_distance
    _geom_bond_publ_flag
    N1 C3 7_565 1.3383(16) ?
    N1 C3 . 1.3383(16) ?
    C1 C2 . 1.3658(18) ?
    C1 C2 7_565 1.3658(18) ?
    C1 H1A . 0.9300 ?
    C2 C3 . 1.385(2) ?
    C2 H2A . 0.9300 ?
    C3 C4 . 1.486(2) ?
    C4 N5 . 1.3123(18) ?
    C4 C13 . 1.410(2) ?
    N5 C6 . 1.3615(19) ?
    C6 C7 . 1.407(2) ?
    C6 C11 . 1.410(2) ?
    C7 C8 . 1.350(2) ?
    C7 H7A . 0.9300 ?
    C8 C9 . 1.394(3) ?
    C8 H8A . 0.9300 ?
    C9 C10 . 1.357(2) ?
    C9 H9A . 0.9300 ?
    C10 C11 . 1.407(2) ?
    C10 H10A . 0.9300 ?
    C11 C12 . 1.407(2) ?
    C12 C13 . 1.352(2) ?
    C12 H12A . 0.9300 ?
    C13 H13A . 0.9300 ?
loop_
    _geom_angle_atom_site_label_1
    _geom_angle_atom_site_label_2
    _geom_angle_atom_site_label_3
    _geom_angle_site_symmetry_1
    _geom_angle_site_symmetry_3
    _geom_angle
    _geom_angle_publ_flag
    C3 N1 C3 7_565 . 118.13(17) ?
    C2 C1 C2 . 7_565 119.3(2) ?
    C2 C1 H1A . . 120.3 ?
    C2 C1 H1A 7_565 . 120.3 ?
    C1 C2 C3 . . 119.07(15) ?
    C1 C2 H2A . . 120.5 ?
    C3 C2 H2A . . 120.5 ?
    N1 C3 C2 . . 122.20(14) ?
    N1 C3 C4 . . 118.07(13) ?
    C2 C3 C4 . . 119.69(13) ?
    N5 C4 C13 . . 122.69(14) ?
    N5 C4 C3 . . 116.09(13) ?
    C13 C4 C3 . . 121.21(13) ?
    C4 N5 C6 . . 118.54(13) ?
    N5 C6 C7 . . 118.67(15) ?
    N5 C6 C11 . . 122.39(14) ?
    C7 C6 C11 . . 118.92(15) ?
    C8 C7 C6 . . 120.72(18) ?
    C8 C7 H7A . . 119.6 ?
    C6 C7 H7A . . 119.6 ?
    C7 C8 C9 . . 120.52(18) ?
    C7 C8 H8A . . 119.7 ?
    C9 C8 H8A . . 119.7 ?
    C10 C9 C8 . . 120.48(18) ?
    C10 C9 H9A . . 119.8 ?
    C8 C9 H9A . . 119.8 ?
    C9 C10 C11 . . 120.57(18) ?
    C9 C10 H10A . . 119.7 ?
    C11 C10 H10A . . 119.7 ?
    C12 C11 C10 . . 124.15(16) ?
    C12 C11 C6 . . 117.07(14) ?
    C10 C11 C6 . . 118.78(15) ?
    C13 C12 C11 . . 119.96(14) ?
    C13 C12 H12A . . 120.0 ?
    C11 C12 H12A . . 120.0 ?
    C12 C13 C4 . . 119.27(14) ?
    C12 C13 H13A . . 120.4 ?
    C4 C13 H13A . . 120.4 ?
loop_
    _geom_torsion_atom_site_label_1
    _geom_torsion_atom_site_label_2
    _geom_torsion_atom_site_label_3
    _geom_torsion_atom_site_label_4
    _geom_torsion_site_symmetry_1
    _geom_torsion_site_symmetry_2
    _geom_torsion_site_symmetry_3
    _geom_torsion_site_symmetry_4
    _geom_torsion
    _geom_torsion_publ_flag
    C2 C1 C2 C3 7_565 . . . -1.4(3) ?
    C3 N1 C3 C2 7_565 . . . 0.1(3) ?
    C3 N1 C3 C4 7_565 . . . -177.46(10) ?
    C1 C2 C3 N1 . . . . 0.6(3) ?
    C1 C2 C3 C4 . . . . 178.17(16) ?
    N1 C3 C4 N5 . . . . 173.63(14) ?
    C2 C3 C4 N5 . . . . -4.0(2) ?
    N1 C3 C4 C13 . . . . -5.2(2) ?
    C2 C3 C4 C13 . . . . 177.17(14) ?
    C13 C4 N5 C6 . . . . 3.0(2) ?
    C3 C4 N5 C6 . . . . -175.81(13) ?
    C4 N5 C6 C7 . . . . 178.05(14) ?
    C4 N5 C6 C11 . . . . -0.7(2) ?
    N5 C6 C7 C8 . . . . -178.24(16) ?
    C11 C6 C7 C8 . . . . 0.6(2) ?
    C6 C7 C8 C9 . . . . -0.8(3) ?
    C7 C8 C9 C10 . . . . 0.5(3) ?
    C8 C9 C10 C11 . . . . 0.0(3) ?
    C9 C10 C11 C12 . . . . 179.83(16) ?
    C9 C10 C11 C6 . . . . -0.3(3) ?
    N5 C6 C11 C12 . . . . -1.3(2) ?
    C7 C6 C11 C12 . . . . 179.88(15) ?
    N5 C6 C11 C10 . . . . 178.75(14) ?
    C7 C6 C11 C10 . . . . 0.0(2) ?
    C10 C11 C12 C13 . . . . -178.88(16) ?
    C6 C11 C12 C13 . . . . 1.2(2) ?
    C11 C12 C13 C4 . . . . 0.8(2) ?
    N5 C4 C13 C12 . . . . -3.1(2) ?
    C3 C4 C13 C12 . . . . 175.65(14) ?
loop_
    _geom_hbond_atom_site_label_D
    _geom_hbond_atom_site_label_H
    _geom_hbond_atom_site_label_A
    _geom_hbond_site_symmetry_A
    _geom_hbond_distance_DH
    _geom_hbond_distance_HA
    _geom_hbond_distance_DA
    _geom_hbond_angle_DHA
    _geom_hbond_publ_flag
    C1 H1A N1 4_454 0.93 2.72 3.641(3) 168.8 yes
data_global
_journal_date_recd_electronic     2010-02-03
_journal_date_accepted     2010-02-15
_journal_name_full     'Acta Crystallographica, Section E'
_journal_year     2010
_journal_volume     66
_journal_issue      3
_journal_page_first     o666
_journal_page_last     o666
_journal_paper_category     QO
_journal_coeditor_code     XU2726
_publ_contact_author_name     'Sylvain Bernes'
_publ_contact_author_address
;
DEP Facultad de Ciencias Qu\'imicas, UANL
Guerrero y Progreso S/N
Col. Trevi\~no
64570 Monterrey, N.L.
Mexico
;
_publ_contact_author_email     sylvain_bernes@Hotmail.com
_publ_contact_author_fax     ?
_publ_contact_author_phone     (+52)(81)83294000x3460
_publ_section_title
;
2,2'-(2,6-Pyridinediyl)diquinoline
;
loop_
    _publ_author_name
    _publ_author_footnote
    _publ_author_address
    "Garza Rodr\'iguez, Luis \'Angel" .
;
Laboratorio de Qu\'imica Industrial, CELAES
Facultad de Ciencias Qu\'imicas, UANL
Pedro de Alba S/N
66451 San Nicol\'as de los Garza, N.L.
Mexico
;
    "Bern\`es, Sylvain" .
;
DEP Facultad de Ciencias Qu\'imicas, UANL
Guerrero y Progreso S/N
Col. Trevi\~no
64570 Monterrey, N.L.
Mexico
;
    "Elizondo Mart\'inez, Perla" .
;
Laboratorio de Qu\'imica Industrial, CELAES
Facultad de Ciencias Qu\'imicas, UANL
Pedro de Alba S/N
66451 San Nicol\'as de los Garza, N.L.
Mexico
;
    "N\'ajera Mart\'inez, Blanca" .
;
Laboratorio de Qu\'imica Industrial, CELAES
Facultad de Ciencias Qu\'imicas, UANL
Pedro de Alba S/N
66451 San Nicol\'as de los Garza, N.L.
Mexico
;
_exptl_special_details     ?
