# Supplementary material for: 2,2′-(2,6-Pyridinedi­yl)diquinoline
Source: Acta Crystallogr Sect E Struct Rep Online. 2010 Feb 20;66(Pt 3):o666. doi: 10.1107/S1600536810006033 (PMC2983720; doi:10.1107/S1600536810006033)
Supplement: Supplementary file 2 [file e-66-0o666-Isup2.hkl]

# 
# h,k,l, Fc-squared, Fo-squared, sigma(Fo-squared) and status flag 
# 
data_I
_shelx_title ' LedaCe in Pnma' 
_shelx_refln_list_code          4 
_shelx_F_calc_maximum      234.78 
_exptl_crystal_F_000       696.00 
_reflns_d_resolution_high  0.8388 
 
loop_ 
 _symmetry_equiv_pos_as_xyz 
 'x, y, z' 
 '-x+1/2, -y, z+1/2' 
 '-x, y+1/2, -z' 
 'x+1/2, -y+1/2, -z+1/2' 
 '-x, -y, -z' 
 'x-1/2, y, -z-1/2' 
 'x, -y-1/2, z' 
 '-x-1/2, y-1/2, z-1/2' 
 
_cell_length_a    11.9600 
_cell_length_b    34.5095 
_cell_length_c     3.9509 
_cell_angle_alpha  90.000 
_cell_angle_beta   90.000 
_cell_angle_gamma  90.000 
 
_shelx_F_squared_multiplier     1.000 
 
loop_ 
 _refln_index_h 
 _refln_index_k 
 _refln_index_l 
 _refln_F_squared_calc 
 _refln_F_squared_meas 
 _refln_F_squared_sigma 
 _refln_observed_status 
   2   0   0     7445.33     7021.65     83.57 o 
   4   0   0     4839.06     4529.36     49.58 o 
   6   0   0     2583.86     2547.00     65.45 o 
   8   0   0      241.09      261.46      6.62 o 
  10   0   0        2.27        1.34      2.20 o 
  12   0   0      255.89      255.42      7.61 o 
  14   0   0      126.90      129.01      6.90 o 
   2   1   0     8779.70     7911.43    106.26 o 
   4   1   0       90.42       82.94      2.03 o 
   6   1   0     6961.60     6817.11     88.06 o 
   8   1   0      520.24      546.29      8.30 o 
  10   1   0       47.41       44.67      1.98 o 
  12   1   0      229.72      235.95      5.34 o 
  14   1   0        1.65        3.60      2.69 o 
   2   2   0     3403.20     3360.60     46.09 o 
   4   2   0      178.17      202.62      4.95 o 
   6   2   0      214.47      205.42      4.73 o 
   8   2   0      209.15      218.91      5.70 o 
  10   2   0        2.75        4.60      1.72 o 
  12   2   0       25.10       21.97      4.62 o 
  14   2   0        2.91        0.45      5.74 o 
   2   3   0    20512.29    20768.09    442.25 o 
   4   3   0      659.78      632.48     11.24 o 
   6   3   0      359.57      326.38      7.42 o 
   8   3   0       14.42       13.03      3.43 o 
  10   3   0        7.38       10.59      2.68 o 
  12   3   0       13.11       14.65      7.33 o 
  14   3   0      113.46      112.38      6.59 o 
   0   4   0     3675.28     3384.63     60.70 o 
   2   4   0      491.23      438.75     14.48 o 
   4   4   0     2778.80     2671.62     26.98 o 
   6   4   0       81.94       91.46      2.75 o 
   8   4   0       55.04       80.73      4.70 o 
  10   4   0        6.10        3.13      2.25 o 
  12   4   0        2.52        3.27      4.38 o 
  14   4   0       40.61       40.95      6.34 o 
   2   5   0      703.83      588.46      8.73 o 
   4   5   0      360.46      354.67      8.86 o 
   6   5   0       79.02       77.25      2.59 o 
   8   5   0        5.23        7.43      1.76 o 
  10   5   0        1.81        1.33      1.65 o 
  12   5   0        0.13        3.82      2.87 o 
  14   5   0       48.50       53.54      5.67 o 
   0   6   0     2533.49     2243.71     51.62 o 
   2   6   0      183.00      145.60      3.09 o 
   4   6   0       69.99       73.72      4.22 o 
   6   6   0       34.34       33.42      1.97 o 
   8   6   0        2.93        4.14      1.80 o 
  10   6   0        0.25        0.87      2.39 o 
  12   6   0        0.00       -2.09      2.51 o 
  14   6   0       10.46        8.50      4.62 o 
   2   7   0     3557.62     3302.29     78.69 o 
   4   7   0      467.90      462.51      9.99 o 
   6   7   0        0.97       -1.10      1.74 o 
   8   7   0      103.67      104.47      4.94 o 
  10   7   0       27.18       35.13      2.41 o 
  12   7   0       15.96       23.10      3.89 o 
  14   7   0       17.59       15.14      4.56 o 
   0   8   0     1970.96     1705.89     46.66 o 
   2   8   0        4.49        3.98      1.15 o 
   4   8   0        6.91        7.76      1.52 o 
   6   8   0        0.76       -1.57      1.57 o 
   8   8   0        2.07        4.02      1.56 o 
  10   8   0        2.04        4.80      2.06 o 
  12   8   0        1.75        0.95      3.35 o 
   2   9   0      314.22      300.88      8.30 o 
   4   9   0      797.21      810.80     18.23 o 
   6   9   0      133.85      112.49      2.99 o 
   8   9   0      113.05      121.30      3.47 o 
  10   9   0       34.51       40.98      2.81 o 
  12   9   0       28.59       22.05      4.40 o 
   0  10   0     2782.07     2703.97     23.17 o 
   2  10   0       98.56       85.83      2.55 o 
   4  10   0     1505.97     1536.14     28.86 o 
   6  10   0       30.32       32.74      2.08 o 
   8  10   0        1.95        1.82      2.07 o 
  10  10   0        2.69        3.10      2.18 o 
  12  10   0       45.28       51.99      4.88 o 
   2  11   0      142.66      153.42      7.18 o 
   4  11   0      492.54      514.77     11.00 o 
   6  11   0      227.08      227.46      4.70 o 
   8  11   0      282.76      295.51     11.56 o 
  10  11   0      679.36      728.37     12.41 o 
  12  11   0       45.32       44.21      4.90 o 
   0  12   0      164.51      130.24      9.09 o 
   2  12   0      100.64       97.18      2.59 o 
   4  12   0     1374.81     1351.17     41.65 o 
   6  12   0       51.83       52.37      3.11 o 
   8  12   0        0.89       -0.44      4.22 o 
  10  12   0      181.89      195.35      4.73 o 
  12  12   0       28.21       26.44      7.81 o 
   2  13   0     1479.44     1469.77     17.23 o 
   4  13   0      839.49      889.90     24.86 o 
   6  13   0       29.06       28.04      2.06 o 
   8  13   0       23.91       19.35      2.70 o 
  10  13   0      123.75      127.84      4.56 o 
  12  13   0        0.04        0.17      2.68 o 
   0  14   0       99.19       79.21     10.92 o 
   2  14   0       85.36       78.05      6.46 o 
   4  14   0     6712.81     7266.45    118.53 o 
   6  14   0        2.37        6.92      1.65 o 
   8  14   0     3613.94     3599.77     27.16 o 
  10  14   0     2378.95     2587.24     21.68 o 
  12  14   0       24.33       23.78      4.40 o 
   2  15   0     6627.82     7115.35     62.06 o 
   4  15   0     1755.17     1911.51     27.49 o 
   6  15   0        0.73       -1.72      1.72 o 
   8  15   0      152.07      165.59      4.68 o 
  10  15   0      946.13     1005.05     40.16 o 
  12  15   0       44.24       44.64      4.72 o 
   0  16   0       84.64       82.09      2.59 o 
   2  16   0      646.22      750.35     14.21 o 
   4  16   0      600.99      680.64     13.17 o 
   6  16   0      153.71      168.42      4.23 o 
   8  16   0     1163.02     1189.82     15.90 o 
  10  16   0     1187.74     1304.79     18.61 o 
  12  16   0       45.51       54.06      5.44 o 
   2  17   0      110.25      116.19      3.04 o 
   4  17   0      307.54      377.02     19.14 o 
   6  17   0       90.62       94.78      3.20 o 
   8  17   0      107.14      116.55      3.71 o 
  10  17   0      387.47      404.54      9.08 o 
  12  17   0        9.53       11.49      6.30 o 
   0  18   0       47.54       42.43      5.26 o 
   2  18   0      116.43      114.36      3.75 o 
   4  18   0     1119.36     1248.23     26.46 o 
   6  18   0       25.11       24.84      2.13 o 
   8  18   0       90.65       92.05      5.74 o 
  10  18   0        8.40        3.85      3.94 o 
  12  18   0       70.23       59.99      5.31 o 
   2  19   0        1.46        1.57      1.45 o 
   4  19   0       83.35       93.13      3.04 o 
   6  19   0       30.46       30.93      2.42 o 
   8  19   0       76.26       71.74      3.21 o 
  10  19   0      211.25      249.60      7.82 o 
  12  19   0       66.01       63.08     10.84 o 
   0  20   0       15.69       13.77      1.79 o 
   2  20   0        0.86       -0.13      1.75 o 
   4  20   0        4.11        5.97      1.68 o 
   6  20   0       22.75       26.58      3.11 o 
   8  20   0       12.74       13.58      3.98 o 
  10  20   0        0.42       -0.39      3.51 o 
  12  20   0        1.50        8.79      4.06 o 
   2  21   0       97.01       78.28      2.93 o 
   4  21   0       63.47       64.10      4.94 o 
   6  21   0       17.39       17.35      2.31 o 
   8  21   0       54.95       61.39      3.15 o 
  10  21   0       14.65       19.32      4.06 o 
  12  21   0       23.32       19.34      4.12 o 
   0  22   0        3.37        2.56      1.83 o 
   2  22   0       25.48       25.56      2.08 o 
   4  22   0       32.28       41.19      2.53 o 
   6  22   0        5.25        3.94      1.86 o 
   8  22   0        0.78        2.29      2.14 o 
  10  22   0        0.49       -1.13      3.38 o 
  12  22   0        0.74       -1.32      4.30 o 
   2  23   0       31.67       31.20      3.27 o 
   4  23   0       36.04       32.26      5.42 o 
   6  23   0       25.68       21.68      5.02 o 
   8  23   0        3.04        3.02      1.76 o 
  10  23   0        3.77        5.40      3.22 o 
   0  24   0       76.36       81.96      7.33 o 
   2  24   0      125.57      121.85      3.55 o 
   4  24   0       70.02       78.13      4.54 o 
   6  24   0        9.11        9.57      3.11 o 
   8  24   0        5.12        7.39      3.32 o 
  10  24   0        5.78       13.36      3.18 o 
   2  25   0      249.04      234.42      5.24 o 
   4  25   0      114.84      101.76      4.30 o 
   6  25   0       15.41       16.39      2.18 o 
   8  25   0        9.11       11.86      3.13 o 
  10  25   0       10.64       11.68      4.30 o 
   0  26   0      353.49      350.20     12.28 o 
   2  26   0       18.36       23.12      2.31 o 
   4  26   0      120.95      112.48      3.94 o 
   6  26   0       16.68       15.65      2.26 o 
   8  26   0        3.32        0.85      2.87 o 
  10  26   0        1.65        1.88      3.59 o 
   2  27   0       42.04       46.15      2.65 o 
   4  27   0        4.12        4.58      3.35 o 
   6  27   0       38.85       36.06      2.82 o 
   8  27   0       13.16       16.05      3.37 o 
  10  27   0        0.28        1.18      3.29 o 
   0  28   0     4024.92     4063.22    123.01 o 
   2  28   0       15.41       21.83      4.14 o 
   4  28   0       17.63       10.47      2.13 o 
   6  28   0       60.00       49.86      3.06 o 
   8  28   0       13.67        7.92      3.93 o 
  10  28   0        0.22       -2.72      2.72 o 
   2  29   0      846.44      900.94     13.89 o 
   4  29   0        4.02        0.75      2.31 o 
   6  29   0      682.50      641.12     11.11 o 
   8  29   0       97.00       74.74      5.33 o 
  10  29   0       15.37       13.95      4.43 o 
   0  30   0     3189.76     3285.05     88.80 o 
   2  30   0      548.84      574.51     27.76 o 
   4  30   0       92.69       83.61      3.32 o 
   6  30   0       86.16       94.81      9.80 o 
   8  30   0        0.00        1.40      2.99 o 
   2  31   0      105.87      134.13      4.00 o 
   4  31   0       72.33       61.78      2.99 o 
   6  31   0       13.24       10.62      3.27 o 
   8  31   0       25.50       25.30      4.62 o 
   0  32   0      192.12      215.00      7.17 o 
   2  32   0       62.66       65.99      6.85 o 
   4  32   0       14.23       10.19      3.89 o 
   6  32   0        0.89        3.56      3.64 o 
   8  32   0       76.76       71.97      5.82 o 
   2  33   0      171.06      158.54     21.12 o 
   4  33   0        0.07       -2.86      2.86 o 
   6  33   0       20.56       19.97      3.99 o 
   8  33   0        3.37        4.24      3.44 o 
   0  34   0        5.23        7.90      3.76 o 
   2  34   0        2.18        4.67      2.92 o 
   4  34   0        9.91        4.51      3.49 o 
   6  34   0        2.56        2.28      7.73 o 
   8  34   0        4.03       -0.48      2.71 o 
   2  35   0       19.56       24.39      3.71 o 
   4  35   0        7.47        3.47      5.18 o 
   6  35   0        6.73       -0.77      3.98 o 
   0  36   0        5.06       10.14      3.26 o 
   2  36   0        7.66       14.64      3.31 o 
   4  36   0        2.40       10.93      3.03 o 
   6  36   0        0.17        1.93      4.62 o 
   2  37   0       12.87       14.27      6.38 o 
   4  37   0        5.21        0.49      3.66 o 
   6  37   0        0.01       -2.39      4.14 o 
   0  38   0       14.69       13.92      8.29 o 
   2  38   0        1.70        5.30      3.01 o 
   4  38   0        0.37        1.67      7.49 o 
   2  39   0       11.04       14.51      4.82 o 
   4  39   0        5.86        6.16      3.80 o 
   0  40   0       12.49        7.56      3.66 o 
   2  40   0        0.08        1.07      2.92 o 
   1   0   1    55121.71    64641.30    577.73 o 
   2   0   1     8684.53     8435.80     85.21 o 
   3   0   1     1385.57     1289.02     12.83 o 
   4   0   1     6881.97     6521.08     25.39 o 
   5   0   1     3151.05     3155.45     52.02 o 
   6   0   1       34.70       42.52      1.59 o 
   7   0   1        7.86       11.06      1.47 o 
   8   0   1      108.33      108.23      2.41 o 
   9   0   1       91.53       92.03      2.35 o 
  10   0   1        6.16        5.57      1.39 o 
  11   0   1       44.48       37.52      2.25 o 
  12   0   1       29.02       24.58      4.35 o 
  13   0   1      129.78      125.26      4.91 o 
   0   1   1       54.63       50.96      1.69 o 
   1   1   1     4464.19     4200.05     22.56 o 
   2   1   1     9783.30     9368.42     64.92 o 
   3   1   1     2205.10     2050.72     19.27 o 
   4   1   1       57.38       52.99      2.03 o 
   5   1   1     1409.04     1437.15     10.90 o 
   6   1   1        1.09        4.99      0.84 o 
   7   1   1     1295.80     1287.15     13.65 o 
   8   1   1      551.90      604.58      6.03 o 
   9   1   1       11.39       13.62      1.11 o 
  10   1   1      130.51      122.78      2.06 o 
  11   1   1      152.46      135.06      1.95 o 
  12   1   1       18.95       16.81      2.23 o 
  13   1   1       27.79       24.11      2.28 o 
   1   2   1     1631.27     1594.67     19.75 o 
   2   2   1     6282.25     6102.45     24.04 o 
   3   2   1     4216.16     3936.82     32.88 o 
   4   2   1      211.27      212.14      3.94 o 
   5   2   1        0.03       -0.19      1.05 o 
   6   2   1       17.59       22.24      2.35 o 
   7   2   1       94.44       98.04      2.17 o 
   8   2   1       48.74       47.49      1.80 o 
   9   2   1       22.32       24.11      3.84 o 
  10   2   1        8.86       10.57      2.04 o 
  11   2   1        3.38        3.02      1.45 o 
  12   2   1        0.38        2.69      2.85 o 
  13   2   1        1.75       -0.21      2.05 o 
   0   3   1     1201.72     1105.73     12.59 o 
   1   3   1     5050.11     4752.05     43.51 o 
   2   3   1     9161.37     8782.80     94.77 o 
   3   3   1       64.19       54.88      3.04 o 
   4   3   1      558.16      545.47      7.89 o 
   5   3   1        1.27        1.87      0.98 o 
   6   3   1        9.63        6.55      1.12 o 
   7   3   1       71.80       84.62      2.23 o 
   8   3   1       25.98       28.26      1.55 o 
   9   3   1       22.98       24.03      1.62 o 
  10   3   1       39.95       42.12      1.86 o 
  11   3   1        0.05        0.69      1.22 o 
  12   3   1        0.01        0.05      1.83 o 
  13   3   1       30.72       28.33      3.24 o 
   1   4   1      509.57      487.10      5.34 o 
   2   4   1       18.61       17.44      1.17 o 
   3   4   1        0.02        2.14      0.94 o 
   4   4   1      862.21      843.35      9.55 o 
   5   4   1      150.77      159.62      2.64 o 
   6   4   1      292.52      302.98      8.35 o 
   7   4   1        1.57        5.80      1.14 o 
   8   4   1       74.32       79.68      2.09 o 
   9   4   1       20.85       15.87      1.48 o 
  10   4   1        3.13        1.73      1.30 o 
  11   4   1        1.67        3.08      1.50 o 
  12   4   1       36.61       36.61      2.86 o 
  13   4   1       24.78       24.84      2.91 o 
   0   5   1     8783.02     8271.76    101.73 o 
   1   5   1     1020.34      943.81      7.45 o 
   2   5   1       64.78       70.63      1.51 o 
   3   5   1      246.99      246.85      7.83 o 
   4   5   1      332.10      327.03      6.45 o 
   5   5   1        2.11        3.56      1.49 o 
   6   5   1       15.89       21.36      1.38 o 
   7   5   1        4.66        4.02      1.62 o 
   8   5   1       43.80       43.85      1.85 o 
   9   5   1        4.96        5.73      1.52 o 
  10   5   1        7.68        9.27      1.40 o 
  11   5   1        0.47        2.80      2.72 o 
  12   5   1        7.39        4.27      3.15 o 
  13   5   1        8.89        3.77      2.38 o 
   1   6   1       57.37       46.61      2.18 o 
   2   6   1        2.62        3.39      1.05 o 
   3   6   1       23.72       21.82      2.46 o 
   4   6   1        4.78        5.71      1.63 o 
   5   6   1        9.75       10.88      1.22 o 
   6   6   1       42.70       46.70      1.66 o 
   7   6   1       55.97       48.06      1.76 o 
   8   6   1        8.52        9.71      1.77 o 
   9   6   1        3.38        1.80      1.32 o 
  10   6   1        0.67        0.39      1.43 o 
  11   6   1        2.34        2.01      1.64 o 
  12   6   1        3.09        1.66      2.32 o 
  13   6   1        2.62        6.31      2.83 o 
   0   7   1      421.13      366.15      6.11 o 
   1   7   1      121.28      109.36      1.69 o 
   2   7   1      228.75      215.63      3.29 o 
   3   7   1        4.93        3.02      1.00 o 
   4   7   1       70.29       69.86      1.68 o 
   5   7   1       51.93       53.54      1.65 o 
   6   7   1      244.56      240.94      3.94 o 
   7   7   1        1.34        1.25      1.63 o 
   8   7   1        2.33        2.15      1.27 o 
   9   7   1        0.64       -1.35      1.35 o 
  10   7   1       25.15       21.52      1.69 o 
  11   7   1        0.08        1.83      1.69 o 
  12   7   1       13.77       16.63      2.50 o 
  13   7   1        0.08        0.94      2.16 o 
   1   8   1        3.31        1.56      0.64 o 
   2   8   1        6.86        5.45      1.02 o 
   3   8   1      194.07      186.45      6.93 o 
   4   8   1        6.83        6.23      1.06 o 
   5   8   1       10.00       12.72      1.33 o 
   6   8   1       30.79       34.15      1.51 o 
   7   8   1        4.42        7.76      1.48 o 
   8   8   1        5.75        5.41      1.36 o 
   9   8   1        9.21       11.27      2.12 o 
  10   8   1        1.55       -0.68      1.42 o 
  11   8   1        1.78        0.44      1.90 o 
  12   8   1        0.79       -1.52      1.52 o 
  13   8   1        2.64        2.58      1.99 o 
   0   9   1      201.22      202.77      3.19 o 
   1   9   1       72.83       71.39      2.00 o 
   2   9   1      132.73      124.73      2.51 o 
   3   9   1      319.53      294.56      6.06 o 
   4   9   1      181.07      177.96      2.94 o 
   5   9   1        1.29        2.42      1.07 o 
   6   9   1      124.83      131.03      2.47 o 
   7   9   1       65.17       61.43      1.95 o 
   8   9   1       36.57       37.57      1.75 o 
   9   9   1        5.97        6.86      1.50 o 
  10   9   1      139.25      147.59      2.94 o 
  11   9   1        2.30        0.22      2.10 o 
  12   9   1       52.76       53.36      3.64 o 
  13   9   1        6.17        3.86      2.84 o 
   1  10   1      296.51      279.50      6.33 o 
   2  10   1      507.91      517.77      7.74 o 
   3  10   1      143.15      146.04      2.38 o 
   4  10   1      357.25      347.68      9.47 o 
   5  10   1      191.07      187.27      3.15 o 
   6  10   1       88.64       89.93      2.15 o 
   7  10   1        3.22        4.11      1.20 o 
   8  10   1       38.87       44.28      1.98 o 
   9  10   1        5.38        6.73      1.34 o 
  10  10   1       35.63       34.66      1.86 o 
  11  10   1        4.81        3.44      2.34 o 
  12  10   1       53.98       59.05      3.54 o 
  13  10   1        6.19        2.19      2.73 o 
   0  11   1      202.86      201.19      6.35 o 
   1  11   1       12.09       14.23      1.19 o 
   2  11   1      459.18      444.18      8.75 o 
   3  11   1       20.84       20.64      1.79 o 
   4  11   1        1.94        2.14      1.01 o 
   5  11   1      325.11      324.19      9.03 o 
   6  11   1     1194.41     1179.42     18.51 o 
   7  11   1        6.56        6.47      1.36 o 
   8  11   1        1.00        0.08      1.59 o 
   9  11   1       78.30       73.24      3.38 o 
  10  11   1       40.85       36.62      1.86 o 
  11  11   1      106.95      109.09      4.02 o 
  12  11   1       69.19       74.28      3.95 o 
  13  11   1        0.00       -0.32      1.90 o 
   1  12   1      345.65      361.29      4.66 o 
   2  12   1      127.43      126.74      2.29 o 
   3  12   1      356.51      351.35      9.56 o 
   4  12   1        2.38        1.90      1.04 o 
   5  12   1        3.12        5.07      1.24 o 
   6  12   1      147.96      139.54      4.00 o 
   7  12   1       79.36       83.48      2.21 o 
   8  12   1       27.37       25.52      2.28 o 
   9  12   1        0.00       -0.41      1.31 o 
  10  12   1       44.04       41.76      2.88 o 
  11  12   1      104.42      108.08      3.98 o 
  12  12   1      154.24      160.60      7.57 o 
  13  12   1       13.81        8.86      2.80 o 
   0  13   1      608.10      569.89      8.08 o 
   1  13   1      330.43      371.22      4.76 o 
   2  13   1      793.82      838.47      9.85 o 
   3  13   1      577.13      602.41      8.82 o 
   4  13   1      380.85      376.41      7.26 o 
   5  13   1       90.11      100.49      3.13 o 
   6  13   1        2.59        3.38      1.25 o 
   7  13   1       43.92       45.29      1.87 o 
   8  13   1        0.28        0.45      2.14 o 
   9  13   1        4.54        3.21      1.73 o 
  10  13   1        2.62        3.01      1.40 o 
  11  13   1       62.29       63.92      4.71 o 
  12  13   1       29.28       27.71      3.36 o 
  13  13   1       14.36        9.13      2.76 o 
   1  14   1      257.15      250.34      3.78 o 
   2  14   1       20.32       23.76      1.72 o 
   3  14   1     1361.09     1445.12     17.26 o 
   4  14   1      350.42      354.08      8.34 o 
   5  14   1      939.21     1017.33     10.88 o 
   6  14   1       34.06       39.76      1.75 o 
   7  14   1      860.06      848.08     16.26 o 
   8  14   1     1479.95     1525.14     12.53 o 
   9  14   1     2114.35     2229.67     23.20 o 
  10  14   1      160.20      187.28      4.71 o 
  11  14   1      118.28      134.85      4.69 o 
  12  14   1        0.43       -0.61      2.53 o 
  13  14   1       15.68       19.60      3.14 o 
   0  15   1      734.94      795.11     11.19 o 
   1  15   1     1579.75     1681.09     13.54 o 
   2  15   1     1851.87     2077.10     18.26 o 
   3  15   1     2085.92     2243.40     16.21 o 
   4  15   1       67.50       61.59      1.84 o 
   5  15   1       76.15       72.16      2.53 o 
   6  15   1      815.15      806.26     10.44 o 
   7  15   1      300.87      285.48      7.02 o 
   8  15   1      144.58      143.23      3.06 o 
   9  15   1       78.17       66.61      4.35 o 
  10  15   1       54.57       62.44      3.72 o 
  11  15   1      302.32      313.32      6.34 o 
  12  15   1      115.49      113.28      4.80 o 
   1  16   1       70.95       59.74      1.48 o 
   2  16   1       64.48       57.91      1.81 o 
   3  16   1      105.90      114.82      2.31 o 
   4  16   1      134.02      142.46      2.53 o 
   5  16   1      336.64      361.49      6.89 o 
   6  16   1        6.10        1.16      1.37 o 
   7  16   1      751.50      778.31     10.39 o 
   8  16   1      304.19      321.45      9.05 o 
   9  16   1      558.28      577.88      8.11 o 
  10  16   1       48.02       50.36      4.62 o 
  11  16   1      246.26      263.54     10.13 o 
  12  16   1       36.70       29.39      3.34 o 
   0  17   1      633.30      655.97     11.36 o 
   1  17   1       14.15       11.63      0.84 o 
   2  17   1        0.60       -0.25      1.03 o 
   3  17   1        5.18        2.98      1.08 o 
   4  17   1        0.02       -0.44      1.06 o 
   5  17   1      337.33      359.59      9.15 o 
   6  17   1      457.36      451.43      7.63 o 
   7  17   1       12.96       11.43      3.77 o 
   8  17   1        0.40        1.54      1.32 o 
   9  17   1       52.37       45.08      3.45 o 
  10  17   1       21.41       19.33      2.73 o 
  11  17   1       43.30       42.80      3.64 o 
  12  17   1        7.85        9.86      3.07 o 
   1  18   1      151.83      167.61      1.99 o 
   2  18   1        0.53        0.59      1.15 o 
   3  18   1      137.06      146.86      2.70 o 
   4  18   1       14.60        9.91      1.31 o 
   5  18   1       36.29       43.03      1.88 o 
   6  18   1      105.83      100.67      4.28 o 
   7  18   1        0.00       -1.28      1.43 o 
   8  18   1       36.86       30.91      3.11 o 
   9  18   1       37.54       35.47      2.60 o 
  10  18   1        1.29        0.88      2.00 o 
  11  18   1       50.26       46.81      3.55 o 
  12  18   1      133.69      129.91      5.03 o 
   0  19   1      170.21      172.93      3.06 o 
   1  19   1        0.14       -0.08      0.77 o 
   2  19   1       34.71       33.43      1.59 o 
   3  19   1       20.22       21.51      1.84 o 
   4  19   1       20.54       20.93      2.16 o 
   5  19   1        3.90        1.64      1.89 o 
   6  19   1      284.12      281.35      5.31 o 
   7  19   1        4.57        6.45      1.42 o 
   8  19   1        5.66        6.09      1.59 o 
   9  19   1       40.79       40.75      3.31 o 
  10  19   1       37.83       33.86      3.59 o 
  11  19   1       47.52       42.64      3.50 o 
  12  19   1       81.69       79.68      4.51 o 
   1  20   1       10.48       11.89      1.06 o 
   2  20   1       64.10       62.01      1.93 o 
   3  20   1       13.94       13.05      1.35 o 
   4  20   1       47.57       53.71      2.85 o 
   5  20   1        4.08        3.19      1.34 o 
   6  20   1       12.65       12.89      2.37 o 
   7  20   1       21.10       22.97      3.20 o 
   8  20   1        0.17        1.54      1.21 o 
   9  20   1        2.91        3.02      1.94 o 
  10  20   1        9.80        6.86      2.46 o 
  11  20   1        6.58        6.43      2.41 o 
  12  20   1        0.36       -2.90      2.90 o 
   0  21   1        1.00        1.23      1.22 o 
   1  21   1        8.51        5.62      0.84 o 
   2  21   1       53.30       58.64      2.19 o 
   3  21   1        4.74        3.08      1.31 o 
   4  21   1       51.05       56.32      2.06 o 
   5  21   1        0.98       -1.13      1.13 o 
   6  21   1       14.78       15.70      3.10 o 
   7  21   1        1.31        2.60      1.68 o 
   8  21   1        2.55        5.49      2.76 o 
   9  21   1        0.63        0.10      2.04 o 
  10  21   1       53.66       49.72      3.37 o 
  11  21   1        2.91        0.27      2.36 o 
   1  22   1        4.28        4.47      0.82 o 
   2  22   1       15.32       10.89      2.25 o 
   3  22   1        9.27       12.06      1.37 o 
   4  22   1        0.04       -0.29      1.22 o 
   5  22   1        0.39       -1.00      1.45 o 
   6  22   1        5.62        5.62      1.36 o 
   7  22   1       13.58       12.09      1.56 o 
   8  22   1        3.34        2.06      1.47 o 
   9  22   1        0.93       -3.00      3.13 o 
  10  22   1        1.87        0.32      2.16 o 
  11  22   1        0.63       -1.04      2.38 o 
   0  23   1      205.30      206.38      9.07 o 
   1  23   1       54.46       47.32      1.58 o 
   2  23   1        0.67       -1.20      1.20 o 
   3  23   1        0.92        3.12      1.30 o 
   4  23   1       13.66       11.53      2.00 o 
   5  23   1       10.59       10.47      1.42 o 
   6  23   1       27.89       25.75      3.27 o 
   7  23   1        1.24        2.15      1.41 o 
   8  23   1        0.00        1.26      1.77 o 
   9  23   1        0.04        3.21      2.01 o 
  10  23   1        2.38        3.88      2.10 o 
  11  23   1        0.58       -1.96      2.06 o 
   1  24   1       14.53       12.82      1.65 o 
   2  24   1       14.85       12.90      2.55 o 
   3  24   1        6.32        6.16      1.42 o 
   4  24   1       13.13       12.55      3.89 o 
   5  24   1        8.94        8.75      1.54 o 
   6  24   1       39.66       30.05      2.35 o 
   7  24   1        9.65       12.19      1.52 o 
   8  24   1        2.09        0.54      2.58 o 
   9  24   1        4.63        7.92      2.38 o 
  10  24   1        0.96        1.44      2.27 o 
  11  24   1        1.03        0.33      2.34 o 
   0  25   1      436.99      461.85      7.85 o 
   1  25   1       41.72       35.54      1.79 o 
   2  25   1      201.90      196.09      3.19 o 
   3  25   1        0.42        0.81      1.37 o 
   4  25   1       11.01       11.35      2.07 o 
   5  25   1        0.14       -1.01      1.51 o 
   6  25   1        4.47        4.31      1.37 o 
   7  25   1        0.23       -1.58      1.58 o 
   8  25   1        4.15        2.63      1.86 o 
   9  25   1        0.05        4.75      2.15 o 
  10  25   1        1.46        3.59      4.26 o 
   1  26   1       56.79       55.50      2.29 o 
   2  26   1       85.75       86.66      3.50 o 
   3  26   1       52.46       54.18      2.10 o 
   4  26   1      117.04      107.00      4.59 o 
   5  26   1       33.62       30.66      2.38 o 
   6  26   1        7.09        4.90      1.31 o 
   7  26   1        0.06       -1.76      2.30 o 
   8  26   1       16.42       15.20      3.63 o 
   9  26   1        2.11       -0.80      2.42 o 
  10  26   1        2.75        2.79      2.38 o 
   0  27   1       99.19       96.80      2.95 o 
   1  27   1        3.50       -1.04      1.04 o 
   2  27   1       12.98        5.83      3.40 o 
   3  27   1        0.65        1.02      1.27 o 
   4  27   1       42.12       34.06      4.92 o 
   5  27   1       16.63       10.49      1.83 o 
   6  27   1        7.97        5.21      2.09 o 
   7  27   1        8.78        7.27      2.53 o 
   8  27   1       25.15       16.09      3.57 o 
   9  27   1        2.21       -0.24      2.21 o 
  10  27   1       12.03        9.88      2.87 o 
   1  28   1      807.01      825.92      8.79 o 
   2  28   1      337.26      335.36      8.02 o 
   3  28   1       17.95       12.30      2.74 o 
   4  28   1      119.34      111.29      2.81 o 
   5  28   1       72.06       61.21      4.00 o 
   6  28   1        3.15        5.71      1.98 o 
   7  28   1        0.98       -1.32      2.15 o 
   8  28   1        2.59        2.37      3.50 o 
   9  28   1        7.32        8.02      2.58 o 
   0  29   1        1.34        0.80      1.49 o 
   1  29   1      407.67      400.50      5.12 o 
   2  29   1      603.29      628.87      8.28 o 
   3  29   1      181.59      189.89      4.86 o 
   4  29   1        0.33        1.13      1.98 o 
   5  29   1      107.63       92.69      3.90 o 
   6  29   1        4.54        0.98      2.05 o 
   7  29   1      224.68      224.15      9.93 o 
   8  29   1       48.31       41.64      3.93 o 
   9  29   1        0.31        2.87      2.25 o 
   1  30   1      866.78      901.82      8.45 o 
   2  30   1      125.62      132.56      5.82 o 
   3  30   1      210.46      212.75      3.42 o 
   4  30   1       73.02       67.94      3.83 o 
   5  30   1       60.79       39.61      4.97 o 
   6  30   1       16.84        6.29      3.73 o 
   7  30   1        2.75        1.79      2.86 o 
   8  30   1        0.82        1.18      2.22 o 
   9  30   1        3.73        1.74      2.36 o 
   0  31   1       69.71       69.67      4.49 o 
   1  31   1       51.02       53.32      3.06 o 
   2  31   1        4.98        0.96      1.93 o 
   3  31   1       18.94       15.30      2.54 o 
   4  31   1        2.08        4.66      2.65 o 
   5  31   1       36.08       32.35      3.20 o 
   6  31   1        3.82        4.22      2.26 o 
   7  31   1        5.73        5.20      2.35 o 
   8  31   1       19.64       16.74      3.07 o 
   1  32   1        9.20       10.55      1.94 o 
   2  32   1       23.47       20.20      3.32 o 
   3  32   1       82.20       82.40      5.89 o 
   4  32   1      128.95      124.70      4.91 o 
   5  32   1        0.90       -1.55      2.03 o 
   6  32   1        6.03       10.59      4.32 o 
   7  32   1       21.06       14.80      2.85 o 
   8  32   1        7.99        6.50      3.13 o 
   0  33   1       56.54       49.99      3.29 o 
   1  33   1        8.06        6.54      1.69 o 
   2  33   1      104.35      103.03      6.32 o 
   3  33   1       27.04       30.00      3.45 o 
   4  33   1       41.19       35.81      7.57 o 
   5  33   1        8.57        9.38      3.93 o 
   6  33   1        0.65        0.72      2.00 o 
   7  33   1        5.97        3.81      2.39 o 
   1  34   1        0.18       -1.31      1.31 o 
   2  34   1        4.37        3.62      2.36 o 
   3  34   1       16.04       12.97      5.18 o 
   4  34   1        1.70       -0.73      1.88 o 
   5  34   1        2.43        4.16      2.43 o 
   6  34   1        7.75        9.14      3.68 o 
   7  34   1        0.08        2.75      2.40 o 
   0  35   1       71.48       75.22      3.79 o 
   1  35   1        2.08        2.57      1.49 o 
   2  35   1        1.05        1.30      2.19 o 
   3  35   1        5.09        1.84      2.39 o 
   4  35   1        5.60        3.22      2.35 o 
   5  35   1        0.00        1.89      2.15 o 
   6  35   1        5.77        7.62      2.76 o 
   1  36   1        0.50        2.49      1.55 o 
   2  36   1        0.25        1.43      2.34 o 
   3  36   1        4.53        5.42      2.57 o 
   4  36   1        0.41        1.90      2.10 o 
   5  36   1        0.25        1.11      2.21 o 
   6  36   1        0.68        0.04      2.25 o 
   0  37   1        0.82       -0.41      2.03 o 
   1  37   1        2.48        2.28      1.52 o 
   2  37   1        5.79        2.68      2.42 o 
   3  37   1        3.01        0.75      2.61 o 
   4  37   1        2.97       -1.24      2.09 o 
   5  37   1        0.01        0.90      2.06 o 
   1  38   1        7.19        9.03      1.82 o 
   2  38   1        0.58        2.62      2.30 o 
   3  38   1        0.30       -1.24      2.01 o 
   4  38   1        2.34        6.58      2.63 o 
   0  39   1        0.21       -0.84      2.32 o 
   1  39   1        4.65        3.27      1.76 o 
   2  39   1        4.67        6.83      2.52 o 
   3  39   1        1.48       -1.85      2.30 o 
   1  40   1        0.39        1.17      1.41 o 
   0   0   2      139.94      156.84      2.84 o 
   1   0   2     1510.10     1548.28     10.93 o 
   2   0   2     3693.38     3746.76     47.82 o 
   3   0   2      501.30      542.14      8.56 o 
   4   0   2      456.39      513.35      9.05 o 
   5   0   2      570.00      584.98     12.83 o 
   6   0   2       10.19        8.59      1.45 o 
   7   0   2        3.12        2.78      1.54 o 
   8   0   2      128.17      122.43      2.89 o 
   9   0   2       44.97       47.77      2.13 o 
  10   0   2       39.97       43.39      4.12 o 
  11   0   2       17.09       15.32      3.24 o 
  12   0   2        9.91        5.99      2.52 o 
   1   1   2      632.06      610.64      4.40 o 
   2   1   2     1049.93     1080.22      8.03 o 
   3   1   2     2278.40     2259.73     22.80 o 
   4   1   2     1733.31     1776.76     15.71 o 
   5   1   2        0.18        1.35      0.86 o 
   6   1   2       11.57       13.09      1.39 o 
   7   1   2      167.91      179.93      2.17 o 
   8   1   2       39.01       43.30      2.78 o 
   9   1   2      394.00      386.49      6.48 o 
  10   1   2       38.50       28.16      2.03 o 
  11   1   2       79.88       72.83      2.77 o 
  12   1   2        2.69        1.02      1.30 o 
   0   2   2       10.78        6.87      1.86 o 
   1   2   2        4.29       11.50      2.93 o 
   2   2   2     2934.30     2928.48     42.15 o 
   3   2   2     1339.15     1357.88     20.81 o 
   4   2   2     1827.19     1841.11     14.64 o 
   5   2   2       98.29       94.13      2.23 o 
   6   2   2       23.39       20.91      1.49 o 
   7   2   2        2.43        3.76      1.28 o 
   8   2   2        2.74        3.09      1.43 o 
   9   2   2        0.46        0.36      1.35 o 
  10   2   2        0.10        1.06      2.19 o 
  11   2   2        2.54        0.38      2.12 o 
  12   2   2        5.67        5.98      2.66 o 
   1   3   2      410.89      390.50      5.52 o 
   2   3   2       39.67       35.71      1.69 o 
   3   3   2     1620.31     1660.37     22.75 o 
   4   3   2      100.42      107.13      2.39 o 
   5   3   2       72.70       80.22      2.19 o 
   6   3   2        3.32        2.04      1.10 o 
   7   3   2        1.67        0.14      1.10 o 
   8   3   2       11.94       10.59      1.84 o 
   9   3   2       91.10       81.55      2.40 o 
  10   3   2       64.04       67.69      3.61 o 
  11   3   2       13.44       12.06      2.24 o 
  12   3   2        0.19        0.30      1.96 o 
   0   4   2       13.69       11.66      1.92 o 
   1   4   2      230.92      231.21      3.28 o 
   2   4   2      371.36      373.21      7.17 o 
   3   4   2      296.66      313.19      5.42 o 
   4   4   2      506.72      519.86     10.04 o 
   5   4   2      289.46      304.50      7.41 o 
   6   4   2       62.31       69.58      2.44 o 
   7   4   2        5.69        3.89      1.43 o 
   8   4   2        5.96        3.42      1.35 o 
   9   4   2       15.17       16.80      2.94 o 
  10   4   2       16.84       15.41      3.14 o 
  11   4   2       58.56       53.09      3.52 o 
  12   4   2       16.20       10.50      2.49 o 
   1   5   2       98.28       99.27      1.65 o 
   2   5   2      729.63      715.77     17.43 o 
   3   5   2       63.46       65.88      2.67 o 
   4   5   2     1283.74     1322.38     12.52 o 
   5   5   2      170.02      161.85      3.73 o 
   6   5   2        3.00        3.85      1.54 o 
   7   5   2        2.04        1.56      1.25 o 
   8   5   2        1.49        1.64      1.34 o 
   9   5   2       47.11       42.59      2.81 o 
  10   5   2        0.06       -1.80      2.53 o 
  11   5   2        8.57        4.00      2.54 o 
  12   5   2        3.12        3.32      3.08 o 
   0   6   2        4.09        4.00      2.26 o 
   1   6   2       91.11       87.45      1.72 o 
   2   6   2      348.74      319.43      6.92 o 
   3   6   2      209.71      211.01      3.64 o 
   4   6   2       16.92       13.91      1.62 o 
   5   6   2        6.47        4.45      1.26 o 
   6   6   2        0.24        2.61      1.18 o 
   7   6   2       16.35       13.34      1.88 o 
   8   6   2       28.78       28.14      1.79 o 
   9   6   2        1.01       -0.81      1.45 o 
  10   6   2        1.64        2.98      2.34 o 
  11   6   2       32.86       26.28      3.74 o 
  12   6   2        2.25        2.04      2.26 o 
   1   7   2       28.49       23.08      1.67 o 
   2   7   2      204.75      219.44      3.56 o 
   3   7   2       30.88       33.34      2.68 o 
   4   7   2        7.30        7.00      1.70 o 
   5   7   2        5.52        4.88      1.28 o 
   6   7   2        0.10        0.57      1.34 o 
   7   7   2        0.07        1.01      1.31 o 
   8   7   2       31.45       29.61      2.23 o 
   9   7   2        0.54        1.45      1.39 o 
  10   7   2       15.28       15.56      2.85 o 
  11   7   2        1.02       -1.84      1.84 o 
  12   7   2       16.30       19.04      2.88 o 
   0   8   2      275.90      263.05      8.76 o 
   1   8   2      112.07      116.91      1.96 o 
   2   8   2      283.52      278.55      7.84 o 
   3   8   2       56.60       50.38      3.98 o 
   4   8   2        0.98        0.37      1.05 o 
   5   8   2        8.70       10.91      1.31 o 
   6   8   2        0.88        2.31      1.18 o 
   7   8   2       14.56       17.15      1.88 o 
   8   8   2        0.04       -0.30      1.79 o 
   9   8   2        0.00        0.21      2.23 o 
  10   8   2        2.39        4.11      2.03 o 
  11   8   2        1.66        1.64      1.98 o 
  12   8   2        4.91        1.97      2.83 o 
   1   9   2       58.75       57.59      1.83 o 
   2   9   2      115.57      119.05      2.43 o 
   3   9   2        2.39        2.91      1.12 o 
   4   9   2       78.32       82.51      2.11 o 
   5   9   2        9.19        8.35      1.56 o 
   6   9   2        5.96        4.99      1.63 o 
   7   9   2       23.33       25.89      1.76 o 
   8   9   2      406.17      420.43      7.34 o 
   9   9   2        1.86        1.48      1.71 o 
  10   9   2       15.28       22.98      4.36 o 
  11   9   2        0.84        1.55      2.03 o 
  12   9   2        1.93        1.09      2.37 o 
   0  10   2        3.85        4.16      1.54 o 
   1  10   2      262.77      287.51      4.27 o 
   2  10   2      112.11      109.07      2.25 o 
   3  10   2      121.19      126.41      3.58 o 
   4  10   2       51.90       53.46      1.96 o 
   5  10   2       17.86       14.60      1.39 o 
   6  10   2       90.59       86.84      2.30 o 
   7  10   2       25.43       22.69      1.78 o 
   8  10   2       18.81       15.08      1.73 o 
   9  10   2        2.85        3.04      1.42 o 
  10  10   2        2.22        2.52      2.02 o 
  11  10   2        0.38        3.17      2.00 o 
  12  10   2        0.64        1.34      2.37 o 
   1  11   2        0.04       -0.79      0.79 o 
   2  11   2      126.30      135.59      2.47 o 
   3  11   2       30.82       27.27      1.58 o 
   4  11   2        0.18        0.54      1.07 o 
   5  11   2      153.20      150.09      2.79 o 
   6  11   2        0.04       -0.14      1.37 o 
   7  11   2      325.40      329.94      6.40 o 
   8  11   2      134.25      139.61      2.91 o 
   9  11   2       13.00       12.42      1.51 o 
  10  11   2        0.65        3.66      2.08 o 
  11  11   2       47.07       54.17      3.61 o 
  12  11   2        0.13       -2.02      2.02 o 
   0  12   2      442.21      484.08     11.80 o 
   1  12   2       42.58       43.02      2.21 o 
   2  12   2       62.37       58.30      2.44 o 
   3  12   2       12.34        9.82      1.37 o 
   4  12   2       35.85       34.06      1.74 o 
   5  12   2      264.83      272.05      4.31 o 
   6  12   2      663.09      680.56      9.01 o 
   7  12   2        1.23        0.93      1.48 o 
   8  12   2       20.51       20.79      2.07 o 
   9  12   2       12.22       12.70      2.58 o 
  10  12   2        0.19        2.53      1.85 o 
  11  12   2       41.21       44.09      3.48 o 
  12  12   2       87.23       94.93      9.48 o 
   1  13   2      964.74     1050.32     10.15 o 
   2  13   2       11.96       13.79      1.48 o 
   3  13   2        4.69        3.28      1.24 o 
   4  13   2      108.59      106.38      2.37 o 
   5  13   2        2.15        1.64      1.27 o 
   6  13   2      316.14      325.61      5.29 o 
   7  13   2       40.27       40.27      2.44 o 
   8  13   2        0.27       -1.14      1.59 o 
   9  13   2       13.58        7.29      2.47 o 
  10  13   2        1.71        1.87      2.07 o 
  11  13   2       18.90       15.41      3.07 o 
  12  13   2       98.32      106.16      8.54 o 
   0  14   2     1063.14     1118.72     22.65 o 
   1  14   2        0.02       -0.31      0.94 o 
   2  14   2       13.09       15.79      1.80 o 
   3  14   2        1.68       -0.33      1.16 o 
   4  14   2       14.67       13.37      1.67 o 
   5  14   2      155.09      156.99      2.94 o 
   6  14   2      935.41      978.42     15.18 o 
   7  14   2      450.62      474.76      7.37 o 
   8  14   2      344.14      353.06      6.58 o 
   9  14   2       30.69       34.57      4.07 o 
  10  14   2       23.55       26.31      2.82 o 
  11  14   2       13.39        6.75      2.87 o 
   1  15   2     1016.43     1134.36     10.17 o 
   2  15   2      240.61      276.54      6.21 o 
   3  15   2       34.03       35.36      2.37 o 
   4  15   2       47.18       50.69      1.88 o 
   5  15   2      339.13      361.92     12.78 o 
   6  15   2      560.56      570.03     11.40 o 
   7  15   2      657.74      695.26     10.61 o 
   8  15   2        3.00       -0.56      1.50 o 
   9  15   2        8.62        8.94      3.70 o 
  10  15   2        7.51        3.59      3.15 o 
  11  15   2      132.36      148.43      5.38 o 
   0  16   2        1.83        3.28      1.34 o 
   1  16   2       30.59       31.93      1.63 o 
   2  16   2       33.26       37.37      4.19 o 
   3  16   2        3.70        2.22      1.91 o 
   4  16   2        8.48        7.57      1.96 o 
   5  16   2        8.67        7.57      1.47 o 
   6  16   2      834.94      875.10     11.10 o 
   7  16   2       56.34       63.43      2.41 o 
   8  16   2      151.65      151.78      3.04 o 
   9  16   2        0.35        3.03      1.85 o 
  10  16   2       12.00       18.00      2.55 o 
  11  16   2       11.16       13.76      3.11 o 
   1  17   2      315.24      338.04      5.38 o 
   2  17   2       74.03       73.38      2.09 o 
   3  17   2       10.66        9.51      1.35 o 
   4  17   2       82.91       83.90      2.40 o 
   5  17   2       23.22       23.27      1.76 o 
   6  17   2       37.59       33.74      2.07 o 
   7  17   2      103.95      104.79      2.68 o 
   8  17   2       23.27       24.57      2.99 o 
   9  17   2       28.06       26.05      2.82 o 
  10  17   2        0.09        1.47      2.21 o 
  11  17   2        9.61        8.68      2.86 o 
   0  18   2      424.33      470.39      8.78 o 
   1  18   2       34.96       34.81      2.03 o 
   2  18   2        3.83        3.25      1.93 o 
   3  18   2        2.49        1.54      1.20 o 
   4  18   2       95.17       97.99      4.35 o 
   5  18   2      198.90      200.18      5.55 o 
   6  18   2       34.98       32.00      3.52 o 
   7  18   2       29.92       31.55      4.74 o 
   8  18   2        0.16        1.37      2.62 o 
   9  18   2        8.28        5.96      2.73 o 
  10  18   2        0.91        1.24      2.16 o 
  11  18   2       10.65        7.62      3.08 o 
   1  19   2       72.77       72.40      2.15 o 
   2  19   2        0.80        3.06      1.23 o 
   3  19   2        2.50        4.92      1.23 o 
   4  19   2       91.81       93.82      2.81 o 
   5  19   2       80.35       83.60      2.48 o 
   6  19   2       24.23       21.91      1.75 o 
   7  19   2       10.02        7.66      1.79 o 
   8  19   2      254.61      273.06      5.64 o 
   9  19   2        1.82        2.55      2.94 o 
  10  19   2        4.38        3.16      2.26 o 
  11  19   2       14.20        9.22      2.98 o 
   0  20   2       15.26       14.51      4.44 o 
   1  20   2      195.21      205.98      2.52 o 
   2  20   2       12.26       13.94      1.93 o 
   3  20   2        2.68        2.07      1.36 o 
   4  20   2        8.31        3.46      2.05 o 
   5  20   2        9.84       11.57      1.60 o 
   6  20   2       75.88       73.91      4.50 o 
   7  20   2        0.64        2.97      2.31 o 
   8  20   2       13.17        8.92      3.43 o 
   9  20   2        0.12        1.17      2.07 o 
  10  20   2        0.60        0.53      2.21 o 
   1  21   2        2.19        0.94      1.01 o 
   2  21   2       26.08       23.51      3.01 o 
   3  21   2        1.43        1.29      1.68 o 
   4  21   2        0.94        1.09      1.43 o 
   5  21   2        0.04       -0.16      1.42 o 
   6  21   2        0.54        0.68      1.44 o 
   7  21   2       12.40       12.71      2.86 o 
   8  21   2       56.21       59.73      3.35 o 
   9  21   2        0.04       -1.04      1.84 o 
  10  21   2        2.58        3.45      2.15 o 
   0  22   2        8.51        8.12      2.82 o 
   1  22   2       20.02       18.12      1.79 o 
   2  22   2       11.65       11.18      1.56 o 
   3  22   2        3.02        1.64      1.58 o 
   4  22   2        0.41       -1.36      1.36 o 
   5  22   2        2.14        3.31      1.51 o 
   6  22   2       11.34        8.02      2.43 o 
   7  22   2        0.11       -0.03      2.06 o 
   8  22   2        0.43        3.70      2.15 o 
   9  22   2        3.14        4.35      2.51 o 
  10  22   2        2.01        3.04      2.29 o 
   1  23   2        3.19        2.69      1.26 o 
   2  23   2      116.74      123.41      4.60 o 
   3  23   2        7.26        6.74      1.50 o 
   4  23   2       20.43       20.23      2.12 o 
   5  23   2       12.46       14.24      1.84 o 
   6  23   2        0.81       -0.15      2.85 o 
   7  23   2        1.38        4.64      2.09 o 
   8  23   2        0.25        3.94      1.96 o 
   9  23   2        4.37        4.25      2.36 o 
  10  23   2        3.71        3.94      2.41 o 
   0  24   2        4.84        3.70      1.98 o 
   1  24   2       16.48       17.58      1.21 o 
   2  24   2      127.33      136.16      3.22 o 
   3  24   2        6.68        6.22      1.55 o 
   4  24   2        0.00       -0.79      1.34 o 
   5  24   2        4.04        2.84      2.42 o 
   6  24   2        0.53        2.94      2.07 o 
   7  24   2        7.39        8.38      2.35 o 
   8  24   2        9.68       10.16      3.40 o 
   9  24   2        0.39        2.93      2.17 o 
   1  25   2        0.01        0.79      0.95 o 
   2  25   2       23.96       23.22      1.89 o 
   3  25   2      117.69      115.09      2.75 o 
   4  25   2       27.19       23.45      3.52 o 
   5  25   2        0.14        2.39      2.14 o 
   6  25   2        1.59        1.13      1.99 o 
   7  25   2       10.10        4.80      2.59 o 
   8  25   2        3.84        5.00      4.32 o 
   9  25   2        0.00       -0.08      2.19 o 
   0  26   2       17.59       18.94      2.33 o 
   1  26   2        5.78        4.76      1.07 o 
   2  26   2       22.04       19.42      3.01 o 
   3  26   2      168.18      183.00      3.56 o 
   4  26   2      128.86      148.63      9.16 o 
   5  26   2       48.84       53.61      3.24 o 
   6  26   2        3.19        3.14      2.19 o 
   7  26   2        0.73       -1.94      1.94 o 
   8  26   2        2.86        3.08      2.58 o 
   9  26   2        0.05       -1.61      2.41 o 
   1  27   2       64.83       67.85      2.09 o 
   2  27   2        9.53        7.00      3.04 o 
   3  27   2        1.76        3.13      2.36 o 
   4  27   2      132.02      137.87      4.42 o 
   5  27   2        3.61        0.19      2.45 o 
   6  27   2        1.94        0.47      2.31 o 
   7  27   2        8.11        7.69      2.67 o 
   8  27   2        0.30        1.14      2.10 o 
   0  28   2       20.23       16.57      4.17 o 
   1  28   2      135.06      142.56      2.20 o 
   2  28   2      301.02      317.84      9.30 o 
   3  28   2        0.55        0.92      2.70 o 
   4  28   2       58.23       48.35      3.81 o 
   5  28   2        5.93       -0.45      2.39 o 
   6  28   2        0.22       -1.67      2.03 o 
   7  28   2        2.96        4.42      2.31 o 
   8  28   2        6.41        4.48      2.84 o 
   1  29   2       96.43      106.05      3.47 o 
   2  29   2      105.71      111.17      9.86 o 
   3  29   2      344.57      386.94      6.66 o 
   4  29   2      147.67      144.17      7.69 o 
   5  29   2        4.44        1.75      2.49 o 
   6  29   2        3.29       -2.32      2.32 o 
   7  29   2       12.88       13.23      2.87 o 
   8  29   2        8.71       -0.08      3.04 o 
   0  30   2       10.68        7.48      2.64 o 
   1  30   2       11.91        9.81      2.02 o 
   2  30   2      195.59      211.37      5.31 o 
   3  30   2        0.03        1.45      2.76 o 
   4  30   2       74.07       64.03      7.82 o 
   5  30   2       29.74       23.63      4.21 o 
   6  30   2        0.25       -1.87      2.01 o 
   7  30   2        1.44        1.69      2.16 o 
   1  31   2        7.54        4.25      1.73 o 
   2  31   2        5.62        2.64      2.53 o 
   3  31   2        0.23        0.75      2.39 o 
   4  31   2       69.02       82.90     11.64 o 
   5  31   2       40.89       45.08      3.51 o 
   6  31   2        6.26        7.20      2.73 o 
   7  31   2        5.98        6.67      2.84 o 
   0  32   2        2.32        3.96      2.78 o 
   1  32   2       11.36       11.32      1.90 o 
   2  32   2       18.13       17.41      5.77 o 
   3  32   2       99.06       98.94      4.52 o 
   4  32   2      108.23      129.53      5.41 o 
   5  32   2       45.96       45.78      3.97 o 
   6  32   2        3.06        1.50      2.44 o 
   1  33   2        2.87        1.39      1.72 o 
   2  33   2       15.86       10.80      3.55 o 
   3  33   2       57.57       56.07      7.43 o 
   4  33   2       49.30       48.96      6.21 o 
   5  33   2        2.01        2.58      2.92 o 
   0  34   2        2.20        6.56      2.83 o 
   1  34   2        0.11        2.34      1.65 o 
   2  34   2       41.83       41.24      5.89 o 
   3  34   2        7.13       10.41      3.02 o 
   4  34   2        2.19        1.43      2.83 o 
   5  34   2        5.08        5.06      3.85 o 
   1  35   2        3.84        3.91      1.84 o 
   2  35   2        8.54        4.58      2.61 o 
   3  35   2        1.87        1.97      2.68 o 
   4  35   2       32.53       30.28      5.36 o 
   0  36   2        0.88        1.50      2.14 o 
   1  36   2        0.03       -0.19      1.72 o 
   2  36   2        0.10        1.35      2.59 o 
   3  36   2        0.13       -2.26      2.26 o 
   1  37   2        0.32        2.77      1.67 o 
   1   0   3        9.34        7.85      1.13 o 
   2   0   3       89.91       90.43      2.79 o 
   3   0   3      247.68      250.99     10.52 o 
   4   0   3       14.47        8.60      4.40 o 
   5   0   3       10.07        5.86      1.79 o 
   6   0   3        0.57       -0.54      1.48 o 
   7   0   3        6.27        4.79      1.69 o 
   8   0   3        8.30        7.81      2.87 o 
   9   0   3       94.95       87.85      7.40 o 
  10   0   3       20.46       17.89      3.68 o 
   0   1   3       71.40       68.16      2.57 o 
   1   1   3        8.29        8.94      1.11 o 
   2   1   3       80.92       76.31      3.41 o 
   3   1   3      383.48      393.93     10.36 o 
   4   1   3      429.56      435.21      6.05 o 
   5   1   3      202.14      197.49      3.92 o 
   6   1   3       85.44       87.92      2.04 o 
   7   1   3       10.47        8.96      1.21 o 
   8   1   3       85.90       88.62      3.27 o 
   9   1   3       10.95        8.88      2.45 o 
  10   1   3       59.92       60.53      4.73 o 
   1   2   3      240.34      246.20      3.33 o 
   2   2   3       66.58       72.68      2.97 o 
   3   2   3      547.14      567.21     19.61 o 
   4   2   3      282.88      285.05      5.66 o 
   5   2   3       85.50       79.99      5.04 o 
   6   2   3       20.22       16.87      1.97 o 
   7   2   3       15.07       15.65      2.07 o 
   8   2   3        0.03       -0.31      2.02 o 
   9   2   3        0.19        2.91      2.27 o 
  10   2   3        2.13       -2.06      2.31 o 
   0   3   3       52.74       54.93      2.39 o 
   1   3   3       97.34      100.78      3.46 o 
   2   3   3      110.07      113.87      5.61 o 
   3   3   3       20.01       15.19      3.09 o 
   4   3   3       14.87       13.59      1.89 o 
   5   3   3      149.86      157.56      4.95 o 
   6   3   3      151.25      157.53      3.59 o 
   7   3   3        0.02        0.75      2.17 o 
   8   3   3       18.26       12.60      2.78 o 
   9   3   3        1.40        0.86      2.62 o 
  10   3   3       14.38        9.80      2.65 o 
   1   4   3       20.83       18.54      2.09 o 
   2   4   3        4.70        3.12      1.63 o 
   3   4   3       26.39       30.19      2.65 o 
   4   4   3       88.42       90.73      3.58 o 
   5   4   3      380.06      406.36     15.33 o 
   6   4   3      196.53      200.90      3.96 o 
   7   4   3       78.43       82.65      7.68 o 
   8   4   3        6.75        4.96      2.67 o 
   9   4   3        0.03       -2.87      2.89 o 
  10   4   3       37.63       40.24      3.99 o 
   0   5   3      610.33      641.98     10.23 o 
   1   5   3       14.51        9.53      1.60 o 
   2   5   3       11.49       11.67      2.28 o 
   3   5   3       21.24       20.24      2.67 o 
   4   5   3       73.85       74.05      2.72 o 
   5   5   3      260.59      256.15      5.76 o 
   6   5   3       28.94       27.53      2.19 o 
   7   5   3        2.18       -2.17      2.17 o 
   8   5   3        2.91        8.19      2.63 o 
   9   5   3        0.02        0.49      2.24 o 
  10   5   3        3.04        3.36      2.85 o 
   1   6   3       28.56       26.81      2.27 o 
   2   6   3       16.59       14.66      1.75 o 
   3   6   3       46.24       47.58      2.76 o 
   4   6   3      139.77      143.34      3.41 o 
   5   6   3       10.35        9.90      3.65 o 
   6   6   3       50.13       50.05      2.50 o 
   7   6   3       18.95       15.99      3.52 o 
   8   6   3        0.09       -0.97      2.25 o 
   9   6   3       28.94       32.12      7.68 o 
  10   6   3       26.40       28.17      3.61 o 
   0   7   3      120.67      128.36      4.52 o 
   1   7   3       13.35        9.15      1.89 o 
   2   7   3       57.41       58.87      2.39 o 
   3   7   3       73.47       71.04      5.10 o 
   4   7   3       26.31       25.71      1.99 o 
   5   7   3       31.22       29.17      3.53 o 
   6   7   3      163.44      166.37      3.59 o 
   7   7   3        6.59       10.32      2.66 o 
   8   7   3        3.72        3.09      2.91 o 
   9   7   3        0.73        0.01      2.15 o 
  10   7   3        2.59       -0.15      2.24 o 
   1   8   3      131.32      139.08      2.87 o 
   2   8   3        0.07        1.36      1.41 o 
   3   8   3       10.84        7.05      1.65 o 
   4   8   3       13.20       12.82      2.08 o 
   5   8   3        0.45        0.63      1.99 o 
   6   8   3       68.94       72.04      2.73 o 
   7   8   3        0.53        2.85      3.08 o 
   8   8   3       25.63       18.00      3.39 o 
   9   8   3        0.08        0.47      2.30 o 
  10   8   3        8.96       10.18      2.97 o 
   0   9   3      155.18      160.12      6.40 o 
   1   9   3       60.27       60.30      3.00 o 
   2   9   3       10.83       11.40      1.71 o 
   3   9   3       37.66       38.84      2.69 o 
   4   9   3      124.11      131.23      3.25 o 
   5   9   3        3.26        2.11      2.92 o 
   6   9   3       38.68       43.92      2.72 o 
   7   9   3       39.02       33.77      3.01 o 
   8   9   3        5.33        5.22      2.95 o 
   9   9   3       11.47        7.00      2.98 o 
  10   9   3       35.65       33.57      4.22 o 
   1  10   3        0.92        1.28      1.06 o 
   2  10   3       16.07       13.16      1.80 o 
   3  10   3      143.01      160.25      6.92 o 
   4  10   3       74.69       73.60      2.76 o 
   5  10   3        9.22        8.55      2.84 o 
   6  10   3       23.89       26.69      4.19 o 
   7  10   3       56.53       58.61      5.66 o 
   8  10   3        4.90        2.90      3.84 o 
   9  10   3        5.51        4.14      2.40 o 
  10  10   3        7.76       11.49      3.09 o 
   0  11   3        4.34        6.16      2.77 o 
   1  11   3       75.23       76.42      3.21 o 
   2  11   3       44.75       43.65      3.57 o 
   3  11   3        3.19        1.76      1.80 o 
   4  11   3        0.96        0.24      1.65 o 
   5  11   3       13.79       13.26      3.58 o 
   6  11   3       34.74       34.98      5.09 o 
   7  11   3       21.34       22.14      3.35 o 
   8  11   3       16.76       19.54      3.49 o 
   9  11   3        0.00        0.83      2.25 o 
  10  11   3       25.96       26.14      4.96 o 
   1  12   3        0.84        1.82      1.00 o 
   2  12   3       11.72       11.62      3.54 o 
   3  12   3        0.00        1.61      1.76 o 
   4  12   3      215.73      236.90      4.62 o 
   5  12   3      275.57      296.72      5.24 o 
   6  12   3       23.68       26.46      3.29 o 
   7  12   3       81.14       82.85      5.16 o 
   8  12   3       51.26       48.03      3.86 o 
   9  12   3       24.85       21.23      3.84 o 
  10  12   3        1.37       -2.23      2.23 o 
   0  13   3      278.90      310.66      7.44 o 
   1  13   3       21.64       17.62      1.51 o 
   2  13   3       83.14       91.28      2.84 o 
   3  13   3       16.24       14.80      2.30 o 
   4  13   3      142.74      166.62      3.65 o 
   5  13   3      277.14      285.48      5.78 o 
   6  13   3       41.41       48.99      4.11 o 
   7  13   3        7.76        4.53      3.19 o 
   8  13   3        0.02       -0.79      2.33 o 
   9  13   3        0.39       -3.44      3.55 o 
  10  13   3        0.00       -1.09      2.09 o 
   1  14   3      154.97      168.88      2.54 o 
   2  14   3       23.16       28.18      4.20 o 
   3  14   3        4.55        3.26      3.02 o 
   4  14   3        0.01       -0.09      1.61 o 
   5  14   3       30.37       20.63      5.01 o 
   6  14   3       29.72       27.93      3.46 o 
   7  14   3      165.98      171.55      5.94 o 
   8  14   3        4.97        2.87      2.40 o 
   9  14   3        0.15        0.62      2.17 o 
   0  15   3      294.25      312.02     16.22 o 
   1  15   3        0.37        0.53      1.18 o 
   2  15   3       19.98       19.46      3.94 o 
   3  15   3        0.84       -2.05      2.05 o 
   4  15   3      204.92      235.43      4.49 o 
   5  15   3      274.19      336.51      7.12 o 
   6  15   3      200.13      219.76      7.54 o 
   7  15   3       20.54       15.80      3.33 o 
   8  15   3       14.62       12.59      3.41 o 
   9  15   3        0.61       -1.40      2.28 o 
   1  16   3       37.37       37.17      3.61 o 
   2  16   3        8.49        9.17      3.66 o 
   3  16   3       22.35       20.08      3.49 o 
   4  16   3       29.81       35.96      4.75 o 
   5  16   3      128.48      138.27      5.11 o 
   6  16   3       24.03       27.86      4.88 o 
   7  16   3       82.28       89.59      9.96 o 
   8  16   3       36.90       33.32      3.98 o 
   9  16   3        7.05        6.20      3.21 o 
   0  17   3       71.76       68.71      4.29 o 
   1  17   3       90.33       98.81      3.66 o 
   2  17   3      117.73      118.98      3.19 o 
   3  17   3       21.52       16.38      2.01 o 
   4  17   3       67.65       80.29      8.13 o 
   5  17   3       32.91       33.41      5.09 o 
   6  17   3        1.04        0.38      2.50 o 
   7  17   3       15.17        9.20      5.91 o 
   8  17   3        0.03        1.93      2.25 o 
   9  17   3        1.29        3.33      2.47 o 
   1  18   3        8.94        8.55      1.32 o 
   2  18   3        4.89        4.29      1.73 o 
   3  18   3       96.89      111.53      8.48 o 
   4  18   3      155.77      173.61      5.63 o 
   5  18   3       49.77       52.38      4.23 o 
   6  18   3        0.18        4.90      2.27 o 
   7  18   3        0.01       -0.44      2.58 o 
   8  18   3       14.77        9.84      3.52 o 
   9  18   3       35.46       41.03      5.77 o 
   0  19   3       46.44       46.79      4.22 o 
   1  19   3       13.05       13.82      2.01 o 
   2  19   3       15.38       13.52      2.26 o 
   3  19   3       74.15       82.76      5.94 o 
   4  19   3       19.53       15.46      4.69 o 
   5  19   3       63.41       66.54      4.79 o 
   6  19   3        2.37        6.57      2.57 o 
   7  19   3       43.96       44.09      4.90 o 
   8  19   3        8.06        8.07      3.40 o 
   1  20   3        3.58        2.44      1.09 o 
   2  20   3        5.07        4.08      2.89 o 
   3  20   3       78.00       77.28      6.38 o 
   4  20   3        0.05       -0.55      2.69 o 
   5  20   3       28.33       31.30      4.16 o 
   6  20   3       34.85       34.49      3.55 o 
   7  20   3       20.28       15.64      3.29 o 
   8  20   3        8.80       11.17      4.62 o 
   0  21   3        0.04        0.56      2.42 o 
   1  21   3        1.06        1.33      1.69 o 
   2  21   3       31.90       26.18      3.33 o 
   3  21   3        0.04        2.25      2.93 o 
   4  21   3       45.46       47.93      3.87 o 
   5  21   3        9.56       10.94      4.03 o 
   6  21   3       41.78       33.29      4.40 o 
   7  21   3        0.14       -0.58      3.17 o 
   8  21   3        0.70        0.18      2.29 o 
   1  22   3       12.52       11.44      2.05 o 
   2  22   3        5.17        8.83      2.65 o 
   3  22   3        7.11        0.75      2.88 o 
   4  22   3       44.47       40.80      4.06 o 
   5  22   3       16.16       20.01      4.60 o 
   6  22   3        0.04       -2.33      2.33 o 
   7  22   3        0.40        0.03      2.46 o 
   0  23   3       85.88       97.76     11.21 o 
   1  23   3        0.25       -0.84      1.77 o 
   2  23   3       22.76       24.21      3.34 o 
   3  23   3       14.34       18.91      5.55 o 
   4  23   3        2.84        2.77      3.20 o 
   5  23   3        1.93        1.88      4.43 o 
   6  23   3       20.58       22.55      3.46 o 
   7  23   3        0.02        0.82      2.14 o 
   1  24   3        4.47        3.74      1.99 o 
   2  24   3        1.19        2.14      2.81 o 
   3  24   3       51.31       58.19      5.00 o 
   4  24   3        1.55        0.98      2.62 o 
   5  24   3        9.09        7.25      3.18 o 
   6  24   3       18.30       13.96      4.83 o 
   7  24   3        5.26        5.74      2.66 o 
   0  25   3       41.04       45.01      3.86 o 
   1  25   3       17.93       16.04      2.43 o 
   2  25   3       21.88       22.65      3.89 o 
   3  25   3        6.12        5.88      3.54 o 
   4  25   3        6.67        3.64      6.17 o 
   5  25   3        1.18        3.76      4.19 o 
   6  25   3        3.90        1.08      3.01 o 
   1  26   3       15.79       15.09      2.31 o 
   2  26   3        1.74        0.88      2.73 o 
   3  26   3       32.82       45.12      6.58 o 
   4  26   3       67.83       76.99      5.03 o 
   5  26   3       31.35       43.76      5.43 o 
   6  26   3       17.26       12.59      3.45 o 
   0  27   3        6.46        9.77      3.00 o 
   1  27   3        0.69       -1.86      1.86 o 
   2  27   3        6.97        4.75      3.23 o 
   3  27   3       54.20       57.23      4.89 o 
   4  27   3       12.30       16.39      3.89 o 
   5  27   3       63.20       68.73      5.15 o 
   1  28   3       16.83       14.39      2.85 o 
   2  28   3        2.87        5.29      3.95 o 
   3  28   3       88.62       86.90      9.57 o 
   4  28   3        0.63        0.20      4.01 o 
   5  28   3        0.27        0.71      3.17 o 
   0  29   3       17.35        8.59      4.59 o 
   1  29   3        3.29        1.83      2.06 o 
   2  29   3       26.77       22.34      6.27 o 
   3  29   3       49.11       51.83      5.15 o 
   4  29   3       57.18       72.81      5.02 o 
   1  30   3        2.35        1.34      1.99 o 
   2  30   3       11.54       14.95      4.73 o 
   3  30   3       28.72       26.71      4.06 o 
   0  31   3        7.60        7.28      5.32 o 
   1  31   3        4.99        1.58      2.31 o 
   2  31   3        0.19        1.22      3.50 o 
   0   0   4       51.39       54.51      6.84 o 
   1   0   4       19.89       18.64      2.30 o 
   2   0   4        6.25        6.16      3.04 o 
   3   0   4        0.25       -1.67      2.35 o 
   4   0   4        3.64        6.33      2.63 o 
   5   0   4        5.78        4.61      3.12 o 
   6   0   4        8.11        7.01      3.11 o 
   7   0   4       20.18       10.27      4.25 o 
   1   1   4       10.94        6.83      1.49 o 
   2   1   4        1.23        0.08      1.69 o 
   3   1   4        5.83        2.93      1.88 o 
   4   1   4       33.31       26.90      2.87 o 
   5   1   4      122.13      104.84      4.49 o 
   6   1   4       32.16       25.70      2.81 o 
   7   1   4       57.92       53.38      3.66 o 
   0   2   4      189.04      179.94      6.03 o 
   1   2   4        9.44        4.34      2.07 o 
   2   2   4       23.05       29.41      3.16 o 
   3   2   4        0.29       -0.68      2.33 o 
   4   2   4        9.57       12.96      4.48 o 
   5   2   4       26.07       10.94      4.05 o 
   6   2   4        1.53        2.38      2.83 o 
   7   2   4        2.58       -2.27      2.68 o 
   1   3   4        0.31        0.01      1.80 o 
   2   3   4        6.27        9.54      2.57 o 
   3   3   4        1.47        1.40      2.20 o 
   4   3   4        1.57        4.26      2.49 o 
   5   3   4       66.17       65.10      4.68 o 
   6   3   4       29.19       25.66      3.63 o 
   7   3   4       92.45       76.30      5.36 o 
   0   4   4       53.65       55.58      6.92 o 
   1   4   4       12.15       11.56      2.21 o 
   2   4   4        1.68        2.62      2.80 o 
   3   4   4        3.10       -2.04      2.30 o 
   4   4   4        0.08       -0.10      3.82 o 
   5   4   4       35.53       31.89      4.20 o 
   6   4   4      112.24      112.48     10.51 o 
   7   4   4       27.49       13.17      5.80 o 
   1   5   4       84.77       82.82      6.01 o 
   2   5   4       19.24       17.63      3.30 o 
   3   5   4        2.45        2.08      2.67 o 
   4   5   4        3.26        8.92      2.64 o 
   5   5   4        8.37        5.33      3.32 o 
   6   5   4       23.76       16.05      3.56 o 
   7   5   4        0.01        0.67      3.45 o 
   0   6   4       53.68       48.66      6.92 o 
   1   6   4        6.14        1.42      2.11 o 
   2   6   4       35.97       32.98      3.88 o 
   3   6   4        0.39       -0.14      2.30 o 
   4   6   4        6.45        1.39      3.23 o 
   5   6   4       17.12       15.80      3.50 o 
   6   6   4        2.86       -1.11      2.44 o 
   7   6   4       30.72       28.62      3.88 o 
   1   7   4        5.57        2.42      2.00 o 
   2   7   4       38.77       40.18      5.48 o 
   3   7   4       12.16        8.81      3.27 o 
   4   7   4       95.92      108.60      5.15 o 
   5   7   4       12.73        4.59      3.19 o 
   6   7   4        0.04        0.75      2.82 o 
   7   7   4       53.24       47.03      7.33 o 
   0   8   4        2.72        4.91      2.33 o 
   1   8   4        3.26        3.63      2.01 o 
   2   8   4        0.02        2.73      2.35 o 
   3   8   4       17.29       10.24      3.28 o 
   4   8   4       16.27       20.36      4.61 o 
   5   8   4       76.86       63.47      7.09 o 
   6   8   4       27.81       27.28      4.16 o 
   7   8   4        0.62       -1.59      3.98 o 
   1   9   4       25.30       22.66      2.47 o 
   2   9   4        1.26        2.11      2.90 o 
   3   9   4       29.00       25.67      3.95 o 
   4   9   4       23.39       24.08      5.86 o 
   5   9   4        1.14       -2.61      2.61 o 
   6   9   4       16.09       13.83      4.12 o 
   0  10   4        8.47        8.31      4.62 o 
   1  10   4       10.82       10.93      2.10 o 
   2  10   4      107.85      111.26      5.21 o 
   3  10   4       25.20       17.71      4.62 o 
   4  10   4        2.75       -2.27      2.68 o 
   5  10   4        0.30       -1.94      1.94 o 
   6  10   4       19.73       18.65      3.45 o 
   1  11   4       13.50       10.02      2.06 o 
   2  11   4        2.27        3.46      2.79 o 
   3  11   4       63.40       64.61      7.75 o 
   4  11   4        3.61        1.26      2.58 o 
   5  11   4        0.42        0.51      2.73 o 
   6  11   4        0.00       -1.15      2.79 o 
   0  12   4        0.14       -0.74      2.48 o 
   1  12   4        0.24       -0.20      1.78 o 
   2  12   4        2.54        0.30      2.57 o 
   3  12   4       58.89       60.22      4.57 o 
   4  12   4       13.90       18.99      3.53 o 
   5  12   4       24.30       21.80      3.62 o 
   6  12   4        2.44        6.81      2.75 o 
   1  13   4       19.23       17.91      3.54 o 
   2  13   4        3.75        7.91      3.93 o 
   3  13   4      117.25      128.56      5.95 o 
   4  13   4       73.08       80.30      7.00 o 
   5  13   4       42.16       39.60      4.64 o 
   6  13   4        4.15        0.72      2.48 o 
   0  14   4       22.21       29.34      5.74 o 
   1  14   4       13.40       10.84      2.43 o 
   2  14   4       20.47       20.60      3.26 o 
   3  14   4        6.66        2.60      5.28 o 
   4  14   4        0.85       -2.58      2.96 o 
   5  14   4       10.99       14.29      3.52 o 
   1  15   4       11.25        6.43      2.27 o 
   2  15   4        2.25        1.62      2.97 o 
   3  15   4       72.12       66.81      5.45 o 
   4  15   4       55.06       59.25      4.83 o 
   5  15   4       52.60       57.25      5.30 o 
   0  16   4        2.01        3.94      2.60 o 
   1  16   4        0.73        0.24      1.81 o 
   2  16   4       26.24       27.99      4.34 o 
   3  16   4       20.94       11.21     11.73 o 
   4  16   4        1.80       -0.52      2.92 o 
   5  16   4        9.95        9.61      4.82 o 
   1  17   4       15.93       14.28      2.52 o 
   2  17   4        1.81       -0.30      3.27 o 
   3  17   4      112.65      115.99      8.47 o 
   4  17   4       19.82       18.65      5.41 o 
   0  18   4        3.08        4.91      2.60 o 
   1  18   4        0.94        0.81      2.09 o 
   2  18   4       30.93       35.60      4.33 o 
   3  18   4       36.59       35.74      9.89 o 
   4  18   4       10.35        3.14      3.33 o 
   1  19   4        3.84        3.62      2.41 o 
   2  19   4        1.77        1.43      3.24 o 
   3  19   4        1.07       -2.36      2.55 o 
   0  20   4        0.59        1.10      2.34 o 
   1  20   4       18.83       13.95      3.42 o 
   2  20   4       57.84       67.51      5.01 o 
   1  21   4       12.61       10.37      2.66 o 
                                                 
